# Supplementary material for: Genome-wide SNP data and morphology support the distinction of two new species of Kovarikia Soleglad, Fet & Graham, 2014 endemic to California (Scorpiones, Vaejovidae)
Source: Zookeys. 2018 Feb 22;(739):79–106. doi: 10.3897/zookeys.739.20628 (PMC5904437; doi:10.3897/zookeys.739.20628)
Supplement: XML Treatment for Kovarikia savaryi [file zookeys.739.20628-treatment1.xml]

<!DOCTYPE tp:taxon-treatment
  PUBLIC "-//TaxonX//DTD Taxonomic Treatment Publishing DTD v0 20100105//EN" "tax-treatment-NSO.dtd">
<tp:taxon-treatment xmlns:tp="http://www.plazi.org/taxpub"><tp:treatment-meta><kwd-group><label>Taxon classification</label><kwd><named-content xmlns:xlink="http://www.w3.org/1999/xlink" content-type="kingdom">Animalia</named-content></kwd><kwd><named-content xmlns:xlink="http://www.w3.org/1999/xlink" content-type="order">ORDO</named-content></kwd><kwd><named-content xmlns:xlink="http://www.w3.org/1999/xlink" content-type="family">FAMILIA</named-content></kwd></kwd-group><mixed-citation publication-type="journal"><person-group><name><surname>Jr.</surname><given-names>Robert W. Bryson</given-names></name><name><surname>Wood</surname><given-names>Dustin A.</given-names></name><name><surname>Graham</surname><given-names>Matthew R.</given-names></name><name><surname>Soleglad</surname><given-names>Michael E.</given-names></name><name><surname>McCormack</surname><given-names>John E.</given-names></name></person-group><article-title>Genome-wide <abbrev xmlns:xlink="http://www.w3.org/1999/xlink" xlink:title="single nucleotide polymorphism" id="ABBRID0E6" xlink:type="simple">SNP</abbrev> data and morphology support the distinction of two new species of <italic><tp:taxon-name><tp:taxon-name-part taxon-name-part-type="genus" reg="Kovarikia">Kovarikia</tp:taxon-name-part></tp:taxon-name></italic> Soleglad, Fet &amp; Graham, 2014 endemic to California (<tp:taxon-name><tp:taxon-name-part taxon-name-part-type="order">Scorpiones</tp:taxon-name-part></tp:taxon-name>, <tp:taxon-name><tp:taxon-name-part taxon-name-part-type="family">Vaejovidae</tp:taxon-name-part></tp:taxon-name>)</article-title><source>Zookeys</source><day>22</day><month>2</month><year>2018</year><volume>2018</volume><issue>739</issue><fpage>79</fpage><lpage>106</lpage><pub-id pub-id-type="doi">10.3897/zookeys.739.20628</pub-id></mixed-citation></tp:treatment-meta><tp:nomenclature><tp:taxon-name>
              <tp:taxon-name-part taxon-name-part-type="genus" reg="Kovarikia">Kovarikia</tp:taxon-name-part>
              <tp:taxon-name-part taxon-name-part-type="species" reg="savaryi">savaryi</tp:taxon-name-part>
              <object-id xmlns:xlink="http://www.w3.org/1999/xlink" content-type="zoobank" xlink:type="simple">http://zoobank.org/CB431CD7-8707-43FC-9152-79D4FDE90428</object-id>
            </tp:taxon-name><tp:taxon-authority>Bryson, Graham &amp; Soleglad</tp:taxon-authority><tp:taxon-status xmlns:xlink="http://www.w3.org/1999/xlink" xlink:type="simple">sp. n.</tp:taxon-status><xref ref-type="fig" rid="F5">Figs 5</xref><xref ref-type="fig" rid="F6">, 6</xref><xref ref-type="fig" rid="F7">, 7</xref><xref ref-type="table" rid="T3">; Table 3</xref></tp:nomenclature><tp:treatment-sec sec-type="type material" id="SECID0EIOAG"><title>Type material.</title><p>
              <italic>United States</italic>: <italic>California</italic>: <italic>Orange Co</italic>: male holotype (DMNS ZA.38170), Trabuco Creek Road near the entrance to Holy Jim Canyon, Santa Ana Mountains. <named-content xmlns:xlink="http://www.w3.org/1999/xlink" content-type="dwc:verbatimCoordinates" xlink:type="simple"><named-content content-type="geo-json" specific-use="{&#34;type&#34;:&#34;Point&#34;,&#34;coordinates&#34;:[-117.517330,33.676990]}" id="NCID0EXOAG" xlink:type="simple">33.67699°N, 117.51733°W</named-content></named-content>, 527 m. 15 April 2015. R.W. Bryson. Paratypes: Same locality. 15 April 2015. R.W. Bryson. 1 ♂, 5 ♀ (DMNS ZA.38171–ZA.38176). <italic>Orange Co</italic>: Silverado Canyon Road, Santa Ana Mountains. <named-content xmlns:xlink="http://www.w3.org/1999/xlink" content-type="dwc:verbatimCoordinates" xlink:type="simple"><named-content content-type="geo-json" specific-use="{&#34;type&#34;:&#34;Point&#34;,&#34;coordinates&#34;:[-117.593270,33.746140]}" id="NCID0EBPAG" xlink:type="simple">33.74614, -117.59327</named-content></named-content>, 524 m. 16 April 2015, R.W. Bryson. 1 ♂ (DMNS ZA.38177).</p></tp:treatment-sec><tp:treatment-sec sec-type="etymology" id="SECID0EGPAG"><title>Etymology.</title><p>Patronym honoring Warren E. Savary for his contributions to vaejovid scorpion taxonomy.</p></tp:treatment-sec><tp:treatment-sec sec-type="diagnosis" id="SECID0ELPAG"><title>Diagnosis.</title><p>Large sized species for the family, with males up to 50.5 mm and females reaching 57.0 mm; pectinal tooth counts 12–13 for males and 11–13 for females. The species possesses the characteristics of genus <italic><tp:taxon-name><tp:taxon-name-part taxon-name-part-type="genus" reg="Kovarikia">Kovarikia</tp:taxon-name-part></tp:taxon-name></italic>: i.e. neobothriotaxy on ventral surface of chela, secondary lamellar hook on spermatophore, large crescent-shaped barb with a smooth edge on the mating plug, and secondary exteromedian (<italic>EM<sub>c</sub></italic>) carina on pedipalp patella (<xref ref-type="bibr" rid="B31">Soleglad et al. 2014</xref>). The holotype differs from the <italic><tp:taxon-name><tp:taxon-name-part taxon-name-part-type="genus" reg="Kovarikia">K.</tp:taxon-name-part> <tp:taxon-name-part taxon-name-part-type="species" reg="oxy">oxy</tp:taxon-name-part></tp:taxon-name></italic> sp. n. holotype in the following: median eyes protrude only slightly above carapace surface (eyes are well above in <italic><tp:taxon-name><tp:taxon-name-part taxon-name-part-type="genus" reg="Kovarikia">K.</tp:taxon-name-part> <tp:taxon-name-part taxon-name-part-type="species" reg="oxy">oxy</tp:taxon-name-part></tp:taxon-name></italic>); median carinal pair on sternite VII essentially obsolete except for a few scattered small granules (obsolete in <italic><tp:taxon-name><tp:taxon-name-part taxon-name-part-type="genus" reg="Kovarikia">K.</tp:taxon-name-part> <tp:taxon-name-part taxon-name-part-type="species" reg="oxy">oxy</tp:taxon-name-part></tp:taxon-name></italic>); moderately granular intermediary carinae occur on metasomal segment I, the posterior 1/5 of segment II, and posterior 1/6 of segment III (strongly granular on segment I, the posterior 1/4 on segment II and posterior 1/5 of segment III in <italic><tp:taxon-name><tp:taxon-name-part taxon-name-part-type="genus" reg="Kovarikia">K.</tp:taxon-name-part> <tp:taxon-name-part taxon-name-part-type="species" reg="oxy">oxy</tp:taxon-name-part></tp:taxon-name></italic>); lateral carinae on metasomal segment V crenulate and connecting with dorsolateral carinae at posterior 1/3 of segment (posterior 1/4 in <italic><tp:taxon-name><tp:taxon-name-part taxon-name-part-type="genus" reg="Kovarikia">K.</tp:taxon-name-part> <tp:taxon-name-part taxon-name-part-type="species" reg="oxy">oxy</tp:taxon-name-part></tp:taxon-name></italic>); internal surface of femur with scattered granules of various size, mostly on proximal 1/2 (few large granules arranged in a line along proximal 1/3 in <italic><tp:taxon-name><tp:taxon-name-part taxon-name-part-type="genus" reg="Kovarikia">K.</tp:taxon-name-part> <tp:taxon-name-part taxon-name-part-type="species" reg="oxy">oxy</tp:taxon-name-part></tp:taxon-name></italic>); basitarsus retroventral setae count of 4/4:5/5:5/5:7/6 (4/4:7/7:7/7:8/7 in <italic><tp:taxon-name><tp:taxon-name-part taxon-name-part-type="genus" reg="Kovarikia">K.</tp:taxon-name-part> <tp:taxon-name-part taxon-name-part-type="species" reg="oxy">oxy</tp:taxon-name-part></tp:taxon-name></italic>). Differs from the other <italic><tp:taxon-name><tp:taxon-name-part taxon-name-part-type="genus" reg="Kovarikia">Kovarikia</tp:taxon-name-part></tp:taxon-name></italic> spp. by pectine counts and morphology of the chelal fingers and telson, as outlined below in the “Key to Species of <italic><tp:taxon-name><tp:taxon-name-part taxon-name-part-type="genus" reg="Kovarikia">Kovarikia</tp:taxon-name-part></tp:taxon-name></italic>”.</p></tp:treatment-sec><tp:treatment-sec sec-type="description" id="SECID0E2SAG"><title>Description of holotype.</title><p>
              <italic>Color</italic> (Fig. <xref ref-type="fig" rid="F5">5</xref>): Carapace, trochanter, femur, patella, tergites, and metasoma have a brown base color with dark brown to black markings along the carinae of the pedipalp and metasoma. Legs are yellow brown with dark brown carinae. Pedipalp chelae are brown in color with darker reddish-brown coloration at the anterior portion of the palm where the fixed finger and movable finger meet. Chelicerae are light yellow with dark reddish-brown dentition. Vesicle portion of the telson is yellow-orange proximally, fading to very light yellow on the distal third, with a dark reddish-brown to black aculeus. Pectines and genital operculum are light yellow to cream colored. <italic>Morphology</italic>: Carapace: trapezoidal with strongly emarginated anterior margin; surface with scattered granules; a strong median furrow traverses length of carapace; ratio of location of median eyes location (from anterior edge)/carapace length = 0.348; median eyes protrude only slightly above carapace surface. Tergites: surface with small granules on distal 1/3–2/3 of tergites II–VI; tergite VII with two pairs of granular lateral carinae, and a strong median hump. Sternites: III–VI smooth to very finely granular and without carinae; VII with granular ventral lateral carinae on posterior 2/3, median carinal pair essentially obsolete except for a few scattered small granules. Spiracles: slightly ellipsoid and with median side rotated 30° away from posterior sternite margin. Genital Operculum: sclerites separated on posterior 1/5 exposing conspicuous genital papillae. Pectines: tooth count 12/13; middle lamellae 7/6; sensorial areas present on all pectine teeth. Metasoma: ratio of segment I length/width 1.15; segment II length/width 1.39; segment III length/<!--PageBreak-->width 1.56; segment IV length/width 2.09; segment V length/width 3.33. Segments I–IV: dorsal carinae are moderately denticulate on segments I–IV and have slightly enlarged distal denticles; dorsolateral carinae are moderately denticulate on segments I–IV with slightly enlarged posterior denticles; ventrolateral carinae are moderately crenulate on segments I–IV; moderately granular intermediary carinae occur on segment I, the posterior 1/5 of segment II, and posterior 1/6 of segment III; ventromedian carinae are crenulate on segments I–IV; ventrolateral setae 2/2:2/2:2/2:2/2; ventral <!--PageBreak-->submedian setae 2/2:3/3:3/3:3/3. Segment V: dorsolateral carinae crenulate; lateral carinae crenulate and connecting with dorsolateral carinae at posterior 1/3 of segment; ventrolateral carinae crenulate; ventromedian carinae crenulate; intercarinal spaces with sparsely scattered granules; dorsolateral setation 2/2; lateral setation 2/2; ventrolateral setation 4/4; ventromedian setation 4/4. Telson: smooth to slightly granular with no subaculear tubercule and lacking laterobasal aculear serrations (LAS; <xref ref-type="bibr" rid="B13">Fet et al. 2006</xref>); posterior end of vesicle inflated toward the aculeus forming a pair of smooth ventral <!--PageBreak-->grooves and carinae that stop at aculeus base; vesicle length/width 2.00; vesicle length/depth 2.54. Chelicerae: dorsal edge of fixed finger with four teeth, one distal, one subdistal, one median, and one basal, the latter two denticles formed as a bicuspid; ventral edge smooth; dorsal edge of movable finger has five teeth total comprised of one distal, two subdistal, one median tooth, and one basal tooth; ventral edge smooth; serrula with approximately 25 tines. Pedipalps (Fig. <xref ref-type="fig" rid="F6">6</xref>): trichobothrial pattern type C, neobothriotaxic: trichobothria <italic>ib-it</italic> positioned on very base of fixed finger, distance between positions of <italic>Dt</italic> and <italic>Est</italic> is less than that of <italic>Dt</italic> from palm base, <italic>Db</italic> dorsal of digital carina, <italic>Et1</italic> is clearly closer to the movable finger than V1, five ventral trichobothria (<italic>V1</italic>–<italic>V5</italic>); ratio of chela length/width 3.33; femur length/width 2.84; patella length/width 2.33; fixed finger length/carapace length 0.66. Chela: median denticles <!--PageBreak-->(<abbrev xmlns:xlink="http://www.w3.org/1999/xlink" xlink:title="median denticles" id="ABBRID0EJUAG" xlink:type="simple">MD</abbrev>) of fixed finger aligned and divided into six subrows by five outer denticles (<abbrev xmlns:xlink="http://www.w3.org/1999/xlink" xlink:title="outer denticles" id="ABBRID0ENUAG" xlink:type="simple">OD</abbrev>); flanked by six inner denticles (<abbrev xmlns:xlink="http://www.w3.org/1999/xlink" xlink:title="inner denticles" id="ABBRID0ERUAG" xlink:type="simple">ID</abbrev>); movable finger with six subrows of <abbrev xmlns:xlink="http://www.w3.org/1999/xlink" xlink:title="median denticles" id="ABBRID0EVUAG" xlink:type="simple">MD</abbrev>, five <abbrev xmlns:xlink="http://www.w3.org/1999/xlink" xlink:title="outer denticles" id="ABBRID0EZUAG" xlink:type="simple">OD</abbrev> and seven <abbrev xmlns:xlink="http://www.w3.org/1999/xlink" xlink:title="inner denticles" id="ABBRID0E4UAG" xlink:type="simple">ID</abbrev>. Chela carinae: Digital carina strong and crenulate; subdigital carina strong and crenulate but obsolete on distal 7/8; dorsosecondary moderate and crenulate; dorsomarginal very rounded, with large scattered granules; dorsointernal obsolete; interomedian weak, rounded with scattered granules; external carina moderate and crenulate; ventroexternal strong and crenulate; ventromedian moderate and crenulate on proximal 1/5, fading to scattered granules and essentially obsolete on distal 3/5; ventrointernal moderate to weak, rounded, with small scattered granules. Femur: dorsointernal and ventrointernal strong, black in color, and crenate; dorsoexternal carinae crenulate, brown to burgundy in color; ventroexternal reddish orange with scattered granules of various size; internal surface has scattered granules of various size, mostly on proximal 1/2. Patella: dorsointernal and dorsoexternal carinae are crenulate and dark brown to burgundy in color; ventral internal and ventroexternal carinae crenate to crenulate and dark brown to burgundy; external median carinae dark brown to burgundy and crenulate; seconday external median carina strong and on proximal 3/4, obsolete on distal 1/4, dark brown to burgundy and crenulate; internal surface has a large spur flanked by a few large granules. Legs: Ventral surface of telotarsi with single median row of 17–27 spinules terminating distally with two pairs of spinules. Two rows of small spinules occur on all basitarsi, fading proximally, but are very weak on basitarsus IV. Basitarsus populated with large irregularly placed darkly pigmented setae as follows: vental setae 5/5:5/6:6/6:6/5, retroventral setae 4/4:5/5:5/5:7/6, retromedian accessory setae 2/2:3/2:3/3:3/3, retrosuperior setae 2/2:2/2:2/2:2/2, and superior setae 3/3:3/3:3/3:3/3 (excluding DSM and DPS). Hemispermatophore (Fig. <xref ref-type="fig" rid="F7">7</xref>): Left hemispermatophore is 5.7 mm in length; lamina length 2.9, primary lamellar hook length 1.3, secondary lamellar hook length 0.5 (distance between tips of primary and secondary hooks), and trough difference (vertical distance between ventral and dorsal troughs) 1.0. Lamellar edges roughly parallel, a slight constriction adjacent to (distal) the secondary lamellar hook; terminus blunted with a very slight distal crest on the dorsal side. Primary lamellar hook extends somewhat from lamina base, is distinctly bifurcated, and is formed entirely from the dorsal trough. Secondary lamellar hook not bifurcated and forms a slight expansion of the lamina. A sclerotized mating plug with large asymmetric barb with a smooth edge was extracted from the ventrointernal aspect of the hemispermatophore median area.</p><fig id="F5" position="float" orientation="portrait"><label>Figure 5.</label><caption><p>Dorsal and ventral views of <italic><tp:taxon-name><tp:taxon-name-part taxon-name-part-type="genus" reg="Kovarikia">Kovarikia</tp:taxon-name-part> <tp:taxon-name-part taxon-name-part-type="species" reg="savaryi">savaryi</tp:taxon-name-part></tp:taxon-name></italic> sp. n. male holotype.</p></caption><graphic xmlns:xlink="http://www.w3.org/1999/xlink" xlink:href="zookeys-739-079-g005.jpg" position="float" orientation="portrait" xlink:type="simple" id="oo_187294.jpg"/></fig><fig id="F6" position="float" orientation="portrait"><label>Figure 6.</label><caption><p>
                  <italic><tp:taxon-name><tp:taxon-name-part taxon-name-part-type="genus" reg="Kovarikia">Kovarikia</tp:taxon-name-part> <tp:taxon-name-part taxon-name-part-type="species" reg="savaryi">savaryi</tp:taxon-name-part></tp:taxon-name></italic> sp. n. male holotype. Trichobothrial pattern. Scale bar = 5 mm; top bar for chela, bottom applies to femur and patella.</p></caption><graphic xmlns:xlink="http://www.w3.org/1999/xlink" xlink:href="zookeys-739-079-g006.jpg" position="float" orientation="portrait" xlink:type="simple" id="oo_187295.jpg"/></fig><fig id="F7" position="float" orientation="portrait"><label>Figure 7.</label><caption><p>
                  <italic><tp:taxon-name><tp:taxon-name-part taxon-name-part-type="genus" reg="Kovarikia">Kovarikia</tp:taxon-name-part> <tp:taxon-name-part taxon-name-part-type="species" reg="savaryi">savaryi</tp:taxon-name-part></tp:taxon-name></italic> sp. n., male holotype. Right hemispermatophore and mating plug (submerged in alcohol). <bold>Upper-Left</bold> Hemispermatophore median area and lamina, dorsal, interodorsal, and ventral views <bold>Lower</bold> Closeup of the median area and lamellar hooks, interodorsal, internal, and ventral views. Note, embedded mating plug is visible in ventral view <bold>Upper-Right</bold> Mating plug, four dorsal views at various angles and one exteroventral view (bottom).</p></caption><graphic xmlns:xlink="http://www.w3.org/1999/xlink" xlink:href="zookeys-739-079-g007.jpg" position="float" orientation="portrait" xlink:type="simple" id="oo_187296.jpg"/></fig><table-wrap id="T3" position="float" orientation="portrait"><label>Table 3.</label><caption><p>Measurements (in mm) of the type series of <italic><tp:taxon-name><tp:taxon-name-part taxon-name-part-type="genus" reg="Kovarikia">Kovarikia</tp:taxon-name-part> <tp:taxon-name-part taxon-name-part-type="species" reg="savaryi">savaryi</tp:taxon-name-part></tp:taxon-name></italic> sp. n.</p></caption><table id="TID0EG2AE" rules="all"><tbody><tr><td rowspan="1" colspan="1"/><td rowspan="1" colspan="1">
                      <bold>Male holotype (DMNS ZA.38170)</bold>
                    </td><td rowspan="1" colspan="1">
                      <bold>Male paratype 1 (DMNS ZA.38171)</bold>
                    </td><td rowspan="1" colspan="1">
                      <bold>Male paratype 2 (DMNS ZA.38177)</bold>
                    </td><td rowspan="1" colspan="1">
                      <bold>Female paratype 1 (DMNS ZA.38172)</bold>
                    </td><td rowspan="1" colspan="1">
                      <bold>Female paratype 2 (DMNS ZA.38173)</bold>
                    </td><td rowspan="1" colspan="1">
                      <bold>Female paratype 3 (DMNS ZA.38174)</bold>
                    </td><td rowspan="1" colspan="1">
                      <bold>Female paratype 4 (DMNS ZA.38175)</bold>
                    </td><td rowspan="1" colspan="1">
                      <bold>Female paratype 5 (DMNS ZA.38176)</bold>
                    </td></tr><tr><td rowspan="1" colspan="1">Total L</td><td rowspan="1" colspan="1">50</td><td rowspan="1" colspan="1">50.5</td><td rowspan="1" colspan="1">49</td><td rowspan="1" colspan="1">47.5</td><td rowspan="1" colspan="1">57</td><td rowspan="1" colspan="1">53</td><td rowspan="1" colspan="1">47</td><td rowspan="1" colspan="1">57</td></tr><tr><td rowspan="1" colspan="1">Cara L</td><td rowspan="1" colspan="1">5.85</td><td rowspan="1" colspan="1">6.5</td><td rowspan="1" colspan="1">6.15</td><td rowspan="1" colspan="1">5.75</td><td rowspan="1" colspan="1">6.5</td><td rowspan="1" colspan="1">6.3</td><td rowspan="1" colspan="1">6.05</td><td rowspan="1" colspan="1">7.2</td></tr><tr><td rowspan="1" colspan="1">Meso L</td><td rowspan="1" colspan="1">14.95</td><td rowspan="1" colspan="1">15.7</td><td rowspan="1" colspan="1">14.1</td><td rowspan="1" colspan="1">15.8</td><td rowspan="1" colspan="1">17.65</td><td rowspan="1" colspan="1">17.8</td><td rowspan="1" colspan="1">13.6</td><td rowspan="1" colspan="1">17.3</td></tr><tr><td rowspan="1" colspan="1">Met I L</td><td rowspan="1" colspan="1">3</td><td rowspan="1" colspan="1">2.95</td><td rowspan="1" colspan="1">2.9</td><td rowspan="1" colspan="1">2.75</td><td rowspan="1" colspan="1">3.1</td><td rowspan="1" colspan="1">2.95</td><td rowspan="1" colspan="1">2.65</td><td rowspan="1" colspan="1">3.2</td></tr><tr><td rowspan="1" colspan="1">Met I W</td><td rowspan="1" colspan="1">2.6</td><td rowspan="1" colspan="1">2.95</td><td rowspan="1" colspan="1">2.9</td><td rowspan="1" colspan="1">2.55</td><td rowspan="1" colspan="1">2.7</td><td rowspan="1" colspan="1">2.7</td><td rowspan="1" colspan="1">2.6</td><td rowspan="1" colspan="1">2.95</td></tr><tr><td rowspan="1" colspan="1">Met II L</td><td rowspan="1" colspan="1">3.55</td><td rowspan="1" colspan="1">3.55</td><td rowspan="1" colspan="1">3.5</td><td rowspan="1" colspan="1">3.25</td><td rowspan="1" colspan="1">3.65</td><td rowspan="1" colspan="1">3.5</td><td rowspan="1" colspan="1">3.3</td><td rowspan="1" colspan="1">3.9</td></tr><tr><td rowspan="1" colspan="1">Met II W</td><td rowspan="1" colspan="1">2.55</td><td rowspan="1" colspan="1">2.9</td><td rowspan="1" colspan="1">2.8</td><td rowspan="1" colspan="1">2.5</td><td rowspan="1" colspan="1">2.55</td><td rowspan="1" colspan="1">2.55</td><td rowspan="1" colspan="1">4.45</td><td rowspan="1" colspan="1">2.85</td></tr><tr><td rowspan="1" colspan="1">Met III L</td><td rowspan="1" colspan="1">3.9</td><td rowspan="1" colspan="1">3.95</td><td rowspan="1" colspan="1">3.9</td><td rowspan="1" colspan="1">3.55</td><td rowspan="1" colspan="1">3.9</td><td rowspan="1" colspan="1">3.75</td><td rowspan="1" colspan="1">3.5</td><td rowspan="1" colspan="1">4.2</td></tr><tr><td rowspan="1" colspan="1">Met III W</td><td rowspan="1" colspan="1">2.5</td><td rowspan="1" colspan="1">2.85</td><td rowspan="1" colspan="1">2.7</td><td rowspan="1" colspan="1">2.4</td><td rowspan="1" colspan="1">2.45</td><td rowspan="1" colspan="1">2.5</td><td rowspan="1" colspan="1">2.3</td><td rowspan="1" colspan="1">2.8</td></tr><tr><td rowspan="1" colspan="1">Met IV L</td><td rowspan="1" colspan="1">4.8</td><td rowspan="1" colspan="1">4.95</td><td rowspan="1" colspan="1">5</td><td rowspan="1" colspan="1">4.5</td><td rowspan="1" colspan="1">4.95</td><td rowspan="1" colspan="1">4.75</td><td rowspan="1" colspan="1">4.35</td><td rowspan="1" colspan="1">4.5</td></tr><tr><td rowspan="1" colspan="1">Met IV W</td><td rowspan="1" colspan="1">2.3</td><td rowspan="1" colspan="1">2.65</td><td rowspan="1" colspan="1">2.5</td><td rowspan="1" colspan="1">2.3</td><td rowspan="1" colspan="1">2.2</td><td rowspan="1" colspan="1">2.3</td><td rowspan="1" colspan="1">2.2</td><td rowspan="1" colspan="1">2.6</td></tr><tr><td rowspan="1" colspan="1">Met V L</td><td rowspan="1" colspan="1">7.5</td><td rowspan="1" colspan="1">7.3</td><td rowspan="1" colspan="1">7.65</td><td rowspan="1" colspan="1">6.85</td><td rowspan="1" colspan="1">7.7</td><td rowspan="1" colspan="1">7.35</td><td rowspan="1" colspan="1">6.7</td><td rowspan="1" colspan="1">8.2</td></tr><tr><td rowspan="1" colspan="1">Met V W</td><td rowspan="1" colspan="1">2.25</td><td rowspan="1" colspan="1">2.5</td><td rowspan="1" colspan="1">2.4</td><td rowspan="1" colspan="1">2.2</td><td rowspan="1" colspan="1">2.3</td><td rowspan="1" colspan="1">2.3</td><td rowspan="1" colspan="1">2.15</td><td rowspan="1" colspan="1">2.5</td></tr><tr><td rowspan="1" colspan="1">Tel L</td><td rowspan="1" colspan="1">-</td><td rowspan="1" colspan="1">6.3</td><td rowspan="1" colspan="1">-</td><td rowspan="1" colspan="1">6.2</td><td rowspan="1" colspan="1">7.2</td><td rowspan="1" colspan="1">6.9</td><td rowspan="1" colspan="1">6.2</td><td rowspan="1" colspan="1">7.3</td></tr><tr><td rowspan="1" colspan="1">Ves L</td><td rowspan="1" colspan="1">5.2</td><td rowspan="1" colspan="1">4.75</td><td rowspan="1" colspan="1">4.1</td><td rowspan="1" colspan="1">4.5</td><td rowspan="1" colspan="1">5.4</td><td rowspan="1" colspan="1">5.1</td><td rowspan="1" colspan="1">4.6</td><td rowspan="1" colspan="1">5.55</td></tr><tr><td rowspan="1" colspan="1">Ves W</td><td rowspan="1" colspan="1">2.6</td><td rowspan="1" colspan="1">2.6</td><td rowspan="1" colspan="1">2.8</td><td rowspan="1" colspan="1">2.35</td><td rowspan="1" colspan="1">2.6</td><td rowspan="1" colspan="1">2.5</td><td rowspan="1" colspan="1">2.5</td><td rowspan="1" colspan="1">3</td></tr><tr><td rowspan="1" colspan="1">Ves D</td><td rowspan="1" colspan="1">2.05</td><td rowspan="1" colspan="1">2.1</td><td rowspan="1" colspan="1">2.2</td><td rowspan="1" colspan="1">2</td><td rowspan="1" colspan="1">2.1</td><td rowspan="1" colspan="1">2.15</td><td rowspan="1" colspan="1">1.95</td><td rowspan="1" colspan="1">2.3</td></tr><tr><td rowspan="1" colspan="1">Acu L</td><td rowspan="1" colspan="1">-</td><td rowspan="1" colspan="1">1.6</td><td rowspan="1" colspan="1">1.6</td><td rowspan="1" colspan="1">1.7</td><td rowspan="1" colspan="1">1.85</td><td rowspan="1" colspan="1">1.75</td><td rowspan="1" colspan="1">1.65</td><td rowspan="1" colspan="1">1.7</td></tr><tr><td rowspan="1" colspan="1">Fem L</td><td rowspan="1" colspan="1">5.4</td><td rowspan="1" colspan="1">5.5</td><td rowspan="1" colspan="1">5.6</td><td rowspan="1" colspan="1">5.5</td><td rowspan="1" colspan="1">5.95</td><td rowspan="1" colspan="1">5.7</td><td rowspan="1" colspan="1">5.35</td><td rowspan="1" colspan="1">6.4</td></tr><tr><td rowspan="1" colspan="1">Fem W</td><td rowspan="1" colspan="1">1.9</td><td rowspan="1" colspan="1">1.95</td><td rowspan="1" colspan="1">1.9</td><td rowspan="1" colspan="1">1.8</td><td rowspan="1" colspan="1">2.1</td><td rowspan="1" colspan="1">2</td><td rowspan="1" colspan="1">1.95</td><td rowspan="1" colspan="1">2.2</td></tr><tr><td rowspan="1" colspan="1">Pat L</td><td rowspan="1" colspan="1">5.25</td><td rowspan="1" colspan="1">5.3</td><td rowspan="1" colspan="1">5.5</td><td rowspan="1" colspan="1">5.4</td><td rowspan="1" colspan="1">5.8</td><td rowspan="1" colspan="1">5.6</td><td rowspan="1" colspan="1">5.3</td><td rowspan="1" colspan="1">6.3</td></tr><tr><td rowspan="1" colspan="1">Pat W</td><td rowspan="1" colspan="1">2.25</td><td rowspan="1" colspan="1">2.25</td><td rowspan="1" colspan="1">2.35</td><td rowspan="1" colspan="1">2.3</td><td rowspan="1" colspan="1">2.3</td><td rowspan="1" colspan="1">2.35</td><td rowspan="1" colspan="1">2.3</td><td rowspan="1" colspan="1">2.6</td></tr><tr><td rowspan="1" colspan="1">Chel L</td><td rowspan="1" colspan="1">10</td><td rowspan="1" colspan="1">9.95</td><td rowspan="1" colspan="1">10.4</td><td rowspan="1" colspan="1">10.1</td><td rowspan="1" colspan="1">11.5</td><td rowspan="1" colspan="1">10.8</td><td rowspan="1" colspan="1">9.85</td><td rowspan="1" colspan="1">12.35</td></tr><tr><td rowspan="1" colspan="1">Palm L</td><td rowspan="1" colspan="1">5.55</td><td rowspan="1" colspan="1">5.8</td><td rowspan="1" colspan="1">5.9</td><td rowspan="1" colspan="1">5.55</td><td rowspan="1" colspan="1">6.4</td><td rowspan="1" colspan="1">6.05</td><td rowspan="1" colspan="1">5.5</td><td rowspan="1" colspan="1">6.8</td></tr><tr><td rowspan="1" colspan="1">Palm W</td><td rowspan="1" colspan="1">3</td><td rowspan="1" colspan="1">2.55</td><td rowspan="1" colspan="1">3.3</td><td rowspan="1" colspan="1">2</td><td rowspan="1" colspan="1">3.2</td><td rowspan="1" colspan="1">3.05</td><td rowspan="1" colspan="1">2.85</td><td rowspan="1" colspan="1">3.5</td></tr><tr><td rowspan="1" colspan="1">Palm D</td><td rowspan="1" colspan="1">4.2</td><td rowspan="1" colspan="1">4.45</td><td rowspan="1" colspan="1">4.65</td><td rowspan="1" colspan="1">2.8</td><td rowspan="1" colspan="1">4.3</td><td rowspan="1" colspan="1">3.95</td><td rowspan="1" colspan="1">4</td><td rowspan="1" colspan="1">4.75</td></tr><tr><td rowspan="1" colspan="1">
                      <abbrev xmlns:xlink="http://www.w3.org/1999/xlink" xlink:title="fixed chelal fingers in female" id="ABBRID0E3QBG" xlink:type="simple">FF</abbrev> L</td><td rowspan="1" colspan="1">3.85</td><td rowspan="1" colspan="1">5.2</td><td rowspan="1" colspan="1">4.1</td><td rowspan="1" colspan="1">4</td><td rowspan="1" colspan="1">4.4</td><td rowspan="1" colspan="1">4.1</td><td rowspan="1" colspan="1">3.75</td><td rowspan="1" colspan="1">4.75</td></tr><tr><td rowspan="1" colspan="1">
                      <abbrev xmlns:xlink="http://www.w3.org/1999/xlink" xlink:title="movable chelal fingers in female" id="ABBRID0E4RBG" xlink:type="simple">MF</abbrev> L</td><td rowspan="1" colspan="1">5.25</td><td rowspan="1" colspan="1">5.15</td><td rowspan="1" colspan="1">5.5</td><td rowspan="1" colspan="1">5.25</td><td rowspan="1" colspan="1">6</td><td rowspan="1" colspan="1">5.55</td><td rowspan="1" colspan="1">5.05</td><td rowspan="1" colspan="1">6.45</td></tr><tr><td rowspan="1" colspan="1">Pect Teeth</td><td rowspan="1" colspan="1">12/13</td><td rowspan="1" colspan="1">13/12</td><td rowspan="1" colspan="1">12/12</td><td rowspan="1" colspan="1">11/11</td><td rowspan="1" colspan="1">12/11</td><td rowspan="1" colspan="1">11/10</td><td rowspan="1" colspan="1">11/11</td><td rowspan="1" colspan="1">12/13</td></tr></tbody></table></table-wrap></tp:treatment-sec><tp:treatment-sec sec-type="description" id="SECID0EVTBG"><title>Measurements of male holotype</title><p>
              <bold>(mm).</bold> Total L, 50.0; carapace L, 5.85; mesosoma L, 14.95; metasoma L (additive without telson), 22.75. Metasomal segments: I L/W, 3.00/2.60; II L/W, 3.55/2.55; III L/W, 3.90/2.50; IV L/W, 4.80/2.30; V L/W, 7.50/2.25. Telson: vesicle L/W/D, 5.20/2.06/2.05. Pedipalps: femur L/W, 5.40/1.90; patella L/W, 5.25/2.25; chela L/W/D, 10.00/3.00/4.20; fixed finger L, 3.85; movable finger L, 5.25; palm L, 5.55. Note: Aculeus is broken so Telson L and Aculeus L are omitted.</p></tp:treatment-sec><tp:treatment-sec sec-type="Male and female variability" id="SECID0E4TBG"><title>Male and female variability.</title><p>Slight sexual dimorphism was evident in telson and metasoma morphology for <italic><tp:taxon-name><tp:taxon-name-part taxon-name-part-type="genus" reg="Kovarikia">K.</tp:taxon-name-part> <tp:taxon-name-part taxon-name-part-type="species" reg="savaryi">savaryi</tp:taxon-name-part></tp:taxon-name></italic>. Two-tailed Student’s t-tests indicated that the length of metasomal segment V is significantly larger in males (<italic>p</italic> = 0.048). The telson <!--PageBreak-->aculeus is significantly longer in females (<italic>p</italic>=0.019). Differences may also occur in lengths and widths of additional metasomal segments, as well as femur, patella, and chela morphology, but small sample sizes hindered statistical power in our analyses.</p></tp:treatment-sec><ref-list><ref id="B31"><mixed-citation xmlns:xlink="http://www.w3.org/1999/xlink" xlink:type="simple">
          <person-group><name name-style="western"><surname>Soleglad</surname><given-names>ME</given-names></name><name name-style="western"><surname>Fet</surname><given-names>V</given-names></name><name name-style="western"><surname>Graham</surname><given-names>MR</given-names></name></person-group> (<year>2014</year>) <article-title><italic><tp:taxon-name><tp:taxon-name-part taxon-name-part-type="genus">Kovarikia</tp:taxon-name-part></tp:taxon-name></italic>, a new scorpion genus from California, USA (<tp:taxon-name><tp:taxon-name-part taxon-name-part-type="order">Scorpiones</tp:taxon-name-part></tp:taxon-name>: <tp:taxon-name><tp:taxon-name-part taxon-name-part-type="family">Vaejovidae</tp:taxon-name-part></tp:taxon-name>).</article-title> <source>Euscorpius</source> <volume>185</volume>: <fpage>1</fpage>–<lpage>22</lpage>.</mixed-citation></ref><ref id="B13"><mixed-citation xmlns:xlink="http://www.w3.org/1999/xlink" xlink:type="simple">
          <person-group><name name-style="western"><surname>Fet</surname><given-names>V</given-names></name><name name-style="western"><surname>Soleglad</surname><given-names>ME</given-names></name><name name-style="western"><surname>Brewer</surname><given-names>MS</given-names></name></person-group> (<year>2006</year>) <article-title>Laterobasal aculear serrations (LAS) in scorpion family <tp:taxon-name><tp:taxon-name-part taxon-name-part-type="family">Vaejovidae</tp:taxon-name-part></tp:taxon-name> (<tp:taxon-name><tp:taxon-name-part taxon-name-part-type="order">Scorpiones</tp:taxon-name-part></tp:taxon-name>: <tp:taxon-name><tp:taxon-name-part taxon-name-part-type="superfamily">Chactoidea</tp:taxon-name-part></tp:taxon-name>).</article-title> <source>Euscorpius</source> <volume>45</volume>: <fpage>1</fpage>–<lpage>19</lpage>.</mixed-citation></ref></ref-list></tp:taxon-treatment>
